# Supplementary material for: Small Toxic Protein Encoded on Chromosome VII of Saccharomyces cerevisiae
Source: PLoS One. 2015 Mar 17;10(3):e0120678. doi: 10.1371/journal.pone.0120678 (PMC4363601; doi:10.1371/journal.pone.0120678)
Supplement: S1 Table — (XLSX) [file pone.0120678.s001.xlsx]

## Sheet: Oligo DNA primers
Table S1. Oligo DNA primters used in this study
Oligo Name	Sequence	Description	Alias
OHM0649	cggccgctctagaactagtGGATCCTTTATATTGAATTTTCAAAAATTCTTACTTTTTTTTTGGA	Used to construct PGAL1-GFP	GAL1_up
OHM0650	attgggtaccgggccccccCTCGAGTTATTCCCTCCTATTCTTATTATGCGTAGGAATGTCTTCG	Used to construct PGAL1-GFP	GAL1_down
OHM0651	TGAATAATTCTTCACCTTTAGACATTATAGTTTTTTCTCCTTGACGTTAA	Used to construct PGAL1-GFP	pGAL1-GFP_rev
OHM0652	TGGTATGGATGAATTGTACAAATAAGTATACTTCTTTTTTTTACTTTGTT	Used to construct PGAL1-GFP	GFP_tGAL1_fwd
OHM0969	ATTTTCTTTTTTTATTTCCATCTTTTAGTGGCCAACCGTTagatctgtttagcttgcctc	Used to replace sORF2 by KanMX6	f_Frag5d
OHM0970	AATTCCCTTACGTTTACCAACCATGAACGTTCGTGGAAATagctcgtttaaactggatgg	Used to replace sORF2 by KanMX6	r_Frag5d
OHM0971	ATATACCTCTATACTTTAACGTCAAGGAGAAAAAACTATAATGAACGTTCGTGGAAATCA	Used to construct PGAL1-sORF2	fGAL-dDIE2
OHM0972	TGAGAAGTTGTTCTGAACAAAGTAAAAAAAAGAAGTATACTTATTTTCTTTTTTTATTTC	Used to construct PGAL1-sORF2	rGAL-dDIE2
OHM1014	CGGCCGCTCTAGAACTAGTGGATCCGAAGAATTTGAAAATATAG	Used to construct sORF2-TAP	dDIE2-TAP_1 (up_frag5)
OHM1015	TCTTTTTCCATCTTCTCTTTTCTTTTCTTTTTTTATTTCCATCT	Used to construct sORF2-TAP	dDIE2-TAP_2
OHM1016	AGATGGAAATAAAAAAAGAAAAGAAAAGAGAAGATGGAAAAAGA	Used to construct sORF2-TAP	dDIE2-TAP_3
OHM1017	TATAAATGTTTACTAGTAGTATTCAGGTTGACTTCCCCGCGGAA	Used to construct sORF2-TAP	dDIE2-TAP_4
OHM1018	TTCCGCGGGGAAGTCAACCTGAATACTACTAGTAAACATTTATA	Used to construct sORF2-TAP	dDIE2-TAP_5
OHM1019	ATTGGGTACCGGGCCCCCCCTCGAGACAGAATTGATTATAGTTG	Used to construct sORF2-TAP	dDIE2-TAP_6 (down_frag5)
OHM1030	TGCTAAAGTGGAAGAAGCGAGAGAAGAATTTGAAAATATAGCTT	Used to integrate sORF2-TAP-hphMX	dDIE2-TAP_1
OHM1031	TTGCAACTATAATCAATTCTGTCTTGCCTCGTCCCCGCCGGGTC	Used to integrate sORF2-TAP-hphMX	dDIE2-TAP_3
OHM1032	GACCCGGCGGGGACGAGGCAAGACAGAATTGATTATAGTTGCAA	Used to integrate sORF2-TAP-hphMX	dDIE2-TAP_2
OHM1033	TTTGCAAAGAATAATATGGTGACAGTATAGCGACCAGCATTCAC	Used to integrate sORF2-TAP-hphMX	dDIE2-TAP_4
OHM1104	GGCCACTAAAAGATGGAAATTAAGTATACTTCTTTTTTTT	Used to construct sORFs-deltaKKRK	f_dKKRK
OHM1105	AAAAAAAAGAAGTATACTTAATTTCCATCTTTTAGTGGCC	Used to construct sORFs-deltaKKRK	r_dKKRK
OKM1044	TTTGGAGAATATTTACTGCGAACCTTTGAT	Used to construct Frag5 containing 10bp deletion (16-25)	deletion1F
OKM1045	ATCAAAGGTTCGCAGTAAATATTCTCCAAA	Used to construct Frag5 containing 10bp deletion (16-25)	deletion1R
OKM1046	ACTGTTCATGGAATTATGCTCTTCAATGTC	Used to construct Frag5 containing 10bp deletion (116-125)	deletion2F
OKM1047	GACATTGAAGAGCATAATTCCATGAACAGT	Used to construct Frag5 containing 10bp deletion (116-125)	deletion2R
OKM1048	AGAATAATATGGTGATTATAGTTGCAAAAA	Used to construct Frag5 containing 10bp deletion (216-225)	deletion3F
OKM1049	TTTTTGCAACTATAATCACCATATTATTCT	Used to construct Frag5 containing 10bp deletion (216-225)	deletion3R
OKM1050	TAGTGGCCAACCGTTTGATTTTTCTTCGTA	Used to construct Frag5 containing 10bp deletion (316-325)	deletion4F
OKM1051	TACGAAGAAAAATCAAACGGTTGGCCACTA	Used to construct Frag5 containing 10bp deletion (316-325)	deletion4R
OKM1052	ATACTCTTATAGACAATTTCCACGAACGTT	Used to construct Frag5 containing 10bp deletion (416-425)	deletion5F
OKM1053	AACGTTCGTGGAAATTGTCTATAAGAGTAT	Used to construct Frag5 containing 10bp deletion (416-425)	deletion5R
OKM1054	TGTATAAATTTCTTACTACCTAGAACAGTT	Used to construct Frag5 containing 10bp deletion (516-525)	deletion6F
OKM1055	AACTGTTCTAGGTAGTAAGAAATTTATACA	Used to construct Frag5 containing 10bp deletion (516-525)	deletion6R
OKM1064	TATAGACATAATCCATTGATTTC	Used to change second ATG of sORF2 to ATC	DIE2_ATG4F
OKM1065	GAAATCAATGGATTATGTCTATA	Used to change second ATG of sORF2 to ATC	DIE2_ATG4R
OKM1066	ACGAACGTTCATCGTTGGTAAAC	Used to change first ATG of sORF2 to ATC	DIE2_ATG5F
OKM1067	GTTTACCAACGATGAACGTTCGT	Used to change first ATG of sORF2 to ATC	DIE2_ATG5R
